# Supplementary material for: Geospatial codistribution of tuberculosis and diabetes mellitus in Indonesia
Source: Infect Dis Poverty. 2026 Mar 30;15:37. doi: 10.1186/s40249-026-01432-x (PMC13034603; doi:10.1186/s40249-026-01432-x)
Supplement: Supplementary file 2 — Additional file 2 [file 40249_2026_1432_MOESM2_ESM.xlsx]

## Sheet: GoodnessFit_TB
Model	Without scaled spatial variance		Scaled spatial variance
	DIC	WAIC	DIC	WAIC
IID Model	2471.85	2457.52	2471.85	2457.52
Non-Spatial Model with Covariates	3084.88	3074.61	3084.88	3074.61
Spatial CAR (Besag) Model	2502.51	2552.84	2517.56	2580.95
Spatial CAR Model with Covariates	2491.01	3074.61	2503.85	3074.61
BYM2 Model	2467.05	2451.89	2467.05	2451.89
BYM2 + Covariates Model	2462.76	2446.96	2462.76	2446.96

## Sheet: Result_Q_TB
	Parameters	Coeff (95% CrI)	OR (95% CrI)		Parameters	Coeff (95% CrI)	OR (95% CrI)
	Fixed effects				Fixed effects
	Intercept	-6.032 (-6.102, -5.964)	-6.032 (-6.102, -5.964)		Intercept	-6.032 (-6.102, -5.964)	-6.032 (-6.102, -5.964)
	Population density (1000 pop)	0.025 (-0.008, 0.057)	1.025 (0.992, 1.059)		Population density (1000 pop)	0.025 (-0.008, 0.057)	1.025 (0.992, 1.059)
	Poor population	0.015 (0.005, 0.024)	1.015 (1.005, 1.025)		Poor population	0.015 (0.005, 0.024)	1.015 (1.005, 1.025)
	Hospital services (per 1000)	0.000 (0.000, 0.001)	1.000 (1.000, 1.001)		Hospital services (per 1000)	0.000 (0.000, 0.001)	1.000 (1.000, 1.001)
	PHC Services (per 1000)	-0.003 (-0.006, 0.000)	0.997 (0.994, 1.000)		PHC Services (per 1000)	-0.003 (-0.006, 0.000)	0.997 (0.994, 1.000)
	Random effects				Random effects
	Precision	2.505 (2.031, 3.062)			Precision	2.505 (2.031, 3.062)
	Proportion of structured effect	0.150 (0.042, 0.330)			Proportion of structured effect	0.150 (0.042, 0.331)
	Diagnostic metric				Diagnostic metric
	DIC	2462.76			DIC	2462.76
	WAIC	2446.96			WAIC	2446.96	2446.96
	RMSE	0.00188986			RMSE	0.00188986

## Sheet: Result_Q_wt_sensit_TB
	Parameters	Coeff (95% CrI)	OR (95% CrI)		Parameters	Coeff (95% CrI)	OR (95% CrI)
	Intercept	-5.626 (-5.716, -5.539)	-5.626 (-5.716, -5.539)		Intercept	-5.626 (-5.716, -5.539)	-5.626 (-5.716, -5.539)
	Population density (1000 pop)	0.013 (-0.022, 0.049)	1.014 (0.978, 1.050)		Population density (1000 pop)	0.013 (-0.022, 0.049)	1.014 (0.978, 1.050)
	Poor population	0.014 (0.003, 0.025)	1.014 (1.003, 1.025)		Poor population	0.014 (0.003, 0.025)	1.014 (1.003, 1.025)
	Hospital services (per 1000)	0.000 (-0.001, 0.001)	1.000 (0.999, 1.001)		Hospital services (per 1000)	0.000 (-0.001, 0.001)	1.000 (0.999, 1.001)
	PHC Services (per 1000)	-0.003 (-0.007, 0.001)	0.997 (0.993, 1.001)		PHC Services (per 1000)	-0.003 (-0.007, 0.001)	0.997 (0.993, 1.001)
	Random effects				Random effects
	Precision	4.347 (3.292, 5.646)			Precision	4.347 (3.292, 5.646)
	Proportion of structured effect	0.181 (0.032, 0.451)			Proportion of structured effect	0.181 (0.032, 0.451)
	Diagnostic metric				Diagnostic metric
	DIC	962.772			DIC	962.772
	WAIC	864.9			WAIC	864.9
	RMSE	0.00248421			RMSE	0.00248421

## Sheet: Result_D_sensit_TB
	Fixed effect	Coeff (95% CrI)	OR (95% CrI)		Fixed effect	Coeff (95% CrI)	OR (95% CrI)
	Intercept	-6.033 (-6.105, -5.963)	-6.033 (-6.105, -5.963)		Intercept	-6.033 (-6.105, -5.963)	-6.033 (-6.105, -5.963)
	Population density (1000 pop)	0.023 (-0.010, 0.056)	1.023 (0.990, 1.057)		Population density (1000 pop)	0.023 (-0.010, 0.056)	1.023 (0.990, 1.057)
	Poor population	0.014 (0.004, 0.024)	1.014 (1.004, 1.024)		Poor population	0.014 (0.004, 0.024)	1.014 (1.004, 1.024)
	Hospital services (per 1000)	0.001 (0.000, 0.001)	1.001 (1.000, 1.001)		Hospital services (per 1000)	0.001 (0.000, 0.001)	1.001 (1.000, 1.001)
	PHC Services (per 1000)	-0.003 (-0.006, 0.000)	0.997 (0.994, 1.000)		PHC Services (per 1000)	-0.003 (-0.006, 0.000)	0.997 (0.994, 1.000)
	Random effects				Random effects
	Precision	2.484 (2.013, 3.049)			Precision	2.484 (2.013, 3.050)
	Proportion of structured effect	0.077 (0.004, 0.279)			Proportion of structured effect	0.077 (0.004, 0.278)
	Diagnostic metric
	DIC	2468.31			DIC	2468.31
	WAIC	2453.76			WAIC	2453.75
	RMSE	0.00194942			RMSE	0.00195009

## Sheet: GoodnessFit_DM
Model	Without scaled spatial variance		Scaled spatial variance
	DIC	WAIC	DIC	WAIC
IID Model	3557.69	3520.02	3557.69	3520.02
Non-Spatial Model with Covariates	5402.9	5431.94	5402.9	5431.94
Spatial CAR (Besag) Model	3657.56	3735.24	3668.03	3756.24
Spatial CAR Model with Covariates	3641.37	5431.94	3654.97	5431.94
BYM2 Model	3558.87	3521.91	3558.87	3521.91
BYM2 + Covariates Model	3551.32	3519.57	3551.33	3519.57

## Sheet: Result_Q_DM
	Fixed effect	Coeff (95% CrI)	OR (95% CrI)		Parameters	Coeff (95% CrI)	OR (95% CrI)
					Fixed effect
	Intercept	-3.819 (-3.862, -3.776)	-3.819 (-3.862, -3.776)		Intercept	-3.819 (-3.862, -3.776)	-3.819 (-3.862, -3.776)
	Population density (1000 pop)	0.059 (0.039, 0.080)	1.061 (1.040, 1.083)		Population density (1000 pop)	0.059 (0.039, 0.079)	1.061 (1.040, 1.083)
	Poor population	-0.007 (-0.013, -0.001)	0.993 (0.987, 0.999)		Poor population	-0.007 (-0.013, -0.001)	0.993 (0.987, 0.999)
	Hospital services (per 1000)	-0.001 (-0.002, 0.000)	0.999 (0.999, 1.000)		Hospital services (per 1000)	-0.001 (-0.002, 0.000)	0.999 (0.998, 1.000)
	PHC Services (per 1000)	0.002 (0.000, 0.004)	1.002 (1.000, 1.004)		PHC Services (per 1000)	0.002 (0.000, 0.004)	1.002 (1.000, 1.004)
	Random effects				Random effects
	Precision	5.011 (4.217, 5.907)			Precision	5.011 (5.907, NA)
	Proportion of structured effect	0.029 (0.001, 0.126)			Proportion of structured effect	0.029 (0.126, NA)
	Diagnostic metric				Diagnostic metric
	DIC	3551.32			DIC	3551.33
	WAIC	3519.57			WAIC	3519.57
	RMSE	0.00265724			RMSE	0.00265727

## Sheet: Result_Q_wt_sensit_DM
	Parameters	Coeff (95% CrI)	OR (95% CrI)		Parameters	Coeff (95% CrI)	OR (95% CrI)
	Fixed effect				Fixed effect
	Intercept	-3.745 (-3.782, -3.708)	-3.745 (-3.782, -3.708)		Intercept	-3.745 (-3.782, -3.708)	-3.745 (-3.782, -3.708)
	Population density (1000 pop)	0.054 (0.038, 0.071)	1.056 (1.038, 1.074)		Population density (1000 pop)	0.054 (0.038, 0.071)	1.056 (1.038, 1.074)
	Poor population	-0.006 (-0.011, -0.001)	0.994 (0.989, 0.999)		Poor population	-0.006 (-0.011, -0.001)	0.994 (0.989, 0.999)
	Hospital services (per 1000)	-0.001 (-0.001, -0.001)	0.999 (0.999, 0.999)		Hospital services (per 1000)	-0.001 (-0.001, -0.001)	0.999 (0.999, 0.999)
	PHC Services (per 1000)	0.001 (-0.001, 0.003)	1.001 (0.999, 1.003)		PHC Services (per 1000)	0.001 (-0.001, 0.003)	1.001 (0.999, 1.003)
	Random effects				Random effects
	Precision	6.983 (5.899, 8.197)			Precision	6.983 (5.902, 8.200)
	Proportion of structured effect	0.030 (0.002, 0.115)			Proportion of structured effect	0.030 (0.002, 0.116)
	Diagnostic metric
	DIC	6481.63			DIC	6481.6
	WAIC	6458.88			WAIC	6458.82
	RMSE	0.0043048			RMSE	0.00430494

## Sheet: Result_D_sensit_DM
	Parameters	Coeff (95% CrI)	OR (95% CrI)		Parameters	Coeff (95% CrI)	OR (95% CrI)
	Fixed effect				Fixed effect
	Intercept	-3.819 (-3.862, -3.776)	-3.819 (-3.862, -3.776)		Intercept	-3.819 (-3.862, -3.776)	-3.819 (-3.862, -3.776)
	Population density (1000 pop)	0.060 (0.040, 0.080)	1.062 (1.041, 1.083)		Population density (1000 pop)	0.060 (0.040, 0.080)	1.062 (1.041, 1.083)
	Poor population	-0.007 (-0.013, -0.001)	0.993 (0.987, 0.999)		Poor population	-0.007 (-0.013, -0.001)	0.993 (0.987, 0.999)
	Hospital services (per 1000)	-0.001 (-0.002, 0.000)	0.999 (0.998, 1.000)		Hospital services (per 1000)	-0.001 (-0.002, 0.000)	0.999 (0.998, 1.000)
	PHC Services (per 1000)	0.002 (0.000, 0.004)	1.002 (1.000, 1.004)		PHC Services (per 1000)	0.002 (0.000, 0.004)	1.002 (1.000, 1.004)
	Random effects				Random effects
	Precision	5.006 (4.209, 5.910)			Precision	5.006 (4.209, 5.910)
	Proportion of structured effect	0.041 (0.002, 0.156)			Proportion of structured effect	0.041 (0.002, 0.156)
		3550.78				3550.78
		3519.06				3519.06
	RMSE	0.0026621			RMSE	0.0026621
